# Supplementary material for: Co-design of a question prompt list about pregnancy and childbearing for women with polycystic kidney disease: an exploratory sequential mixed-methods study
Source: BMC Pregnancy Childbirth. 2023 Dec 11;23:852. doi: 10.1186/s12884-023-06154-8 (PMC10714568; doi:10.1186/s12884-023-06154-8)
Supplement: Supplementary file 2 — Additional file 2. Social media advertisement, Phase 1 survey, Phase 2 discussion guide, Phase 2 Participant quotes, PKD question prompt list [file 12884_2023_6154_MOESM2_ESM.zip]

Archive with 6 entries (6 files):
- 56536 Discussion Guide (PKD) Version 1 29 June 2022.docx
- 56536 PKD Survey v1 21Jul22.pdf
- COREQ checklist 2Nov23.docx
- PKD demographic survey (WhatsApp group).pdf
- PKD QPL 1Mar23.docx
- Social media ad (Sep 22).docx
